# Supplementary material for: Novel microsatellite markers suggest significant genetic isolation in the Eastern Pacific sponge Aplysina gerardogreeni
Source: Mol Biol Rep. 2024 Jan 6;51(1):87. doi: 10.1007/s11033-023-09043-7 (PMC10771372; doi:10.1007/s11033-023-09043-7)
Supplement: Supplementary file 1 — Supplementary material 1 (XLSX 11 kb) [file 11033_2023_9043_MOESM1_ESM.xlsx]

## Sheet: Null allele frequency
Mazatlan						Isabel Island
Locus	Null Present	Oosterhout	Chakraborty	Brookfield 1	Brookfield 2	Locus	Null Present	Oosterhout	Chakraborty	Brookfield 1	Brookfield 2
AGMX-194964	no	0.0887	0.1155	0.0694	0.2245	AGMX-194964	yes	0.26	0.3607	0.2249	0.4716
AGMX-191152	yes	0.1599	0.2112	0.1205	0.1205	AGMX-191152	yes	0.2175	0.289	0.1973	0.2987
AGMX-82588	yes	0.3528	0.6916	0.2777	0.2777	AGMX-82588	yes	0.2288	0.3022	0.1928	0.6024
AGMX-15843	yes	0.1825	0.2232	0.1423	0.1423	AGMX-15843	yes	0.1154	0.1327	0.1023	0.1023
AGMX-44589	yes	0.2392	0.3422	0.1645	0.2945	AGMX-44589	no	-0.0888	-0.0736	-0.067	0
AGMX-57397	no	-0.0289	-0.0233	-0.0159	0.5129	AGMX-57397	yes	0.2239	0.4408	0.149	0.5249
AGMX-37595	no	-0.0528	-0.0446	-0.0393	0.1663	AGMX-37595	no	0.0439	0.0712	0.044	0.3025
AGMX-57158	yes	0.3021	0.4866	0.2463	0.5557	AGMX-57158	yes	0.1883	0.2652	0.171	0.4713
AGMX-182674	yes	0.3892	0.8443	0.3113	0.6247	AGMX-182674	yes	0.2852	0.4362	0.259	0.5549
AGMX-6292	yes	0.0996	0.1347	0.0827	0.361	AGMX-6292	no	-0.092	-0.0292	-0.0088	0.5322
AGMX-734	no	-0.0791	-0.0489	-0.041	0.1319	AGMX-734	no	-0.2147	-0.1477	-0.1389	0.0826
AGMX-123455	yes	0.1747	0.2963	0.1047	0.2075	AGMX-123455	yes	0.1326	0.1762	0.11	0.11
AGMX-89450	no	-0.144	-0.0511	-0.0217	0.4187	AGMX-89450	yes	0.1825	0.3557	0.1093	0.5116
